# Supplementary material for: The Yeast Ribosomal Protein Rpl1b Is Not Required for Respiration
Source: Int J Mol Sci. 2024 Oct 28;25(21):11553. doi: 10.3390/ijms252111553 (PMC11545921; doi:10.3390/ijms252111553)
Supplement: Supplementary file 1 [file ijms-25-11553-s001.zip]

Archive with 1 entries (1 files):
- ijms-3174541-supplementary.pdf
